# Supplementary material for: Developing an Integrated Municipal Environmental Health Framework for Communicable Disease Surveillance and Prevention in South Africa: A Mixed-Methods Study Protocol
Source: Trop Med Infect Dis. 2026 Feb 17;11(2):56. doi: 10.3390/tropicalmed11020056 (PMC12945199; doi:10.3390/tropicalmed11020056)
Supplement: Supplementary file 1 [file tropicalmed-11-00056-s001.zip]

Archive with 1 entries (1 files):
- tropicalmed-4123145-supplementary.pdf
